# Supplementary material for: Perioperative Blood Transfusion and Delirium after Total Knee or Hip Arthroplasty: Retrospective Analysis
Source: J Pers Med. 2024 May 28;14(6):576. doi: 10.3390/jpm14060576 (PMC11204434; doi:10.3390/jpm14060576)
Supplement: Supplementary file 1 [file jpm-14-00576-s001.zip]

Archive with 1 entries (1 files):
- jpm-3013037-supplementary.pdf
